# Supplementary material for: Targeting Lymphedema in Overweight Breast Cancer Survivors: A Pilot Randomized Controlled Trial of Diet and Exercise Intervention
Source: Nutrients. 2025 Aug 27;17(17):2768. doi: 10.3390/nu17172768 (PMC12430713; doi:10.3390/nu17172768)
Supplement: Supplementary file 1 [file nutrients-17-02768-s001.zip]

Archive with 1 entries (1 files):
- nutrients-3807092-supplementary.pdf
